# Supplementary material for: Reinforcement of the Standard Therapy with Two Infusions of Convalescent Plasma for Patients with COVID-19: A Randomized Clinical Trial
Source: J Clin Med. 2022 May 27;11(11):3039. doi: 10.3390/jcm11113039 (PMC9181298; doi:10.3390/jcm11113039)
Supplement: Supplementary file 1 [file jcm-11-03039-s001.zip]

Archive with 1 entries (1 files):
- jcm-1701553-supplementary.pdf
